# Supplementary material for: A Simplified and Efficient Method for Production of Manganese Ferrite Magnetic Nanoparticles and Their Application in DNA Isolation
Source: Int J Mol Sci. 2023 Jan 21;24(3):2156. doi: 10.3390/ijms24032156 (PMC9917137; doi:10.3390/ijms24032156)
Supplement: Supplementary file 1 [file ijms-24-02156-s001.zip]

Archive with 1 entries (1 files):
- ijms-1957204-supplementary.pdf
